# Supplementary material for: Excitement and Concerns of Young Radiation Oncologists over Automatic Segmentation: A French Perspective
Source: Cancers (Basel). 2023 Mar 29;15(7):2040. doi: 10.3390/cancers15072040 (PMC10093734; doi:10.3390/cancers15072040)
Supplement: Supplementary file 1 [file cancers-15-02040-s001.zip]

Archive with 1 entries (1 files):
- cancers-2280688-supplementary.pdf
